# Supplementary material for: A luminescent aluminium salen complex allows for monitoring dynamic vesicle trafficking from the Golgi apparatus to lysosomes in living cells
Source: Chem Sci. 2018 Jan 8;9(7):1931–9. doi: 10.1039/c7sc04498d (PMC5892405; doi:10.1039/c7sc04498d)
Supplement: Supplementary file 1 [file SC-009-C7SC04498D-s001.zip]

Archive with 1 entries (1 files):
- liposome All3.avi
